# Supplementary material for: Long-term changes in body image after bariatric surgery: An observational cohort study
Source: PLoS One. 2022 Dec 7;17(12):e0276167. doi: 10.1371/journal.pone.0276167 (PMC9728839; doi:10.1371/journal.pone.0276167)
Supplement: S1 File — (XLS) [file pone.0276167.s001.xls]

## Sheet: Données
Sex	Onset of obesity	Age before BS	Age group before BS	BS procedure	Weight before BS	Height	BMI before BS	Weight M1-M3	% weightloss M1-M3	BMI M1-M3	Weight M6-M9	% weightloss M6-M9	BMI M6-M9	Weight M12-M18	% weightloss M12-M18	BMI M12-M18	Weight 5 years	% weightloss 5 years	BMI 5 years	Anxiety score before BS	Interpretation Anxiety score before BS	Anxiety score M1-M3	Interpretation Anxiety score M1-M3	Anxiety score M6-M9	Interpretation Anxiety score M6-M9	Anxiety score M12-M18	Interpretation Anxiety score M12-M18	Anxiety score 5 years	Interpretation Anxiety score 5 years	Depression score before BS	Interpretation Depression score before BS	Depression score M1-M3	Interpretation Depression score M1-M3	Depression score M6-M9	Interpretation Depression score M6-M9	Depression score M12-M18	Interpretation Depression Score M12-M18	Depression score 5 years	Interpretation Depression score 5 years	Self-esteem score before BS	Interpretation Self-esteem score before BS	Self-esteem M1-M3	Interpretation self-esteem score M1-M3	Self-esteem score M6-M9	Interpretation self-esteem score M6-M9	Self-esteem score M12-M18	Interpreation self-esteem score M12-M18	Self-esteem score 5 years	Interpretation self-esteem score 5 years
Female	adult	49	40-49	By Pass	138	1.72	46.6468	115.1	16.5942	38.9062	109.5	20.6522	37.0133	103.4	25.0725	34.9513	107	22.4638	36.1682	8	doubtful	6	no anxiety	8	douteux	3	no anxiety	3	no anxiety	4	no depression	2	no depression	1	no depression	1	no depression	1	no depression	35	High	35	High	37	High	38	High	38	High
Female	adult	51	50-59	By Pass	115	1.65	37.7163	99.8	13.2174	36.6575	82.4	28.3478	30.2663	81.3	29.3043	29.8623				5	no anxiety	15	anxiety	6	no anxiety	6	no anxiety			5	no depression	9	doubtful	5	no depression	5	no depression			32	Normal	29	Low	36	High	33	Normal
Female	childhood	36	30-39	Sleeve	96.2	1.6	37.5781	89	7.48441	34.7656	71.8	25.3638	28.0469	60.9	36.6944	23.7891	60.5	37.1102	23.6328	9	doubtful	3	no anxiety	10	douteux	12	anxiety	8	doubtful	4	no depression	3	no depression	8	doubtful	10	doubtful	7	no depression	33	Normal	33	Normal	35	High	27	Low	34	High
Female	childhood	40	40-49	Sleeve	158.5	1.59	62.6953	152.4	3.84858	60.2824	122.8	22.5237	48.574	117.3	25.9937	46.3985	87	45.1104	34.4132	9	doubtful	8	doubtful	5	no anxiety	6	no anxiety	6	no anxiety	4	no depression	7	no depression	5	no depression	3	no depression	2	no depression	27	Low	30	Low	29	Low	37	High	40	Very High
Male	childhood	30	30-39	By Pass	177	1.84	52.2802	148.6	16.0452	43.8918	119.1	32.7119	35.1784	101.4	42.7119	29.9504	114	35.5932	33.672	6	no anxiety	5	no anxiety	6	no anxiety	4	no anxiety	9	doubtful	6	no depression	5	no depression	3	no depression	5	no depression	4	no depression	36	High	36	High	39	High	40	Very High	38	High
Female	adult	63	60-69	Sleeve	104.2	1.65	38.2736	92	11.7083	33.7925	81.5	21.785	29.9357	81.3	21.977	29.8623	93	10.7486	34.1598	9	doubtful	8	doubtful	9	douteux	12	anxiety	10	doubtful	7	no depression	5	no depression	8	doubtful	8	doubtful	9	doubtful	25	Low	28	Low	29	Low	27	Low	28	Low
Female	childhood	57	50-59	Sleeve	119.9	1.7	41.4879	113.8	5.08757	39.3772	102.8	14.2619	35.5709	98	18.2652	33.91	102	14.9291	35.2941	9	doubtful	7	no anxiety	4	no anxiety	11	anxiety	13	anxiety	6	no depression	4	no depression	2	no depression	8	doubtful	8	doubtful	30	Low	36	High	36	High	34	High	29	Low
Female	childhood	44	40-49	By Pass	97.8	1.59	38.6852	88.8	9.20245	35.1252	69.4	29.0389	27.4514	66.4	32.1063	26.2648	69	29.4479	27.2932	11	anxiety	12	anxiety	5	no anxiety	8	doubtful	9	doubtful	6	no depression	5	no depression	2	no depression	2	no depression	4	no depression	29	Low	27	Low	32	Normal	34	High	30	Low
Female	childhood	29	20-29	By Pass	118.7	1.59	46.9523	98.7	16.8492	39.0412	80.6	32.0977	31.8817	66.7	43.8079	26.3835	71	40.1853	28.0843	2	no anxiety	10	doubtful	16	anxiety	4	no anxiety	7	no anxiety	2	no depression	1	no depression	3	no depression	1	no depression	0	no depression	37	High	37	High	38	High	38	High	39	High
Female	adult	51	50-59	Sleeve	103.8	1.7	35.917	94	9.44123	32.526	86.3	16.8593	29.8616	84.5	18.5934	29.2388	83	20.0385	28.7197	8	doubtful	7	no anxiety	4	no anxiety	4	no anxiety	6	no anxiety	7	no depression	5	no depression	1	no depression	3	no depression	4	no depression	38	High	34	High	39	High	35	High	36	High
Male	adult	60	60-69	By Pass	111.4	1.73	37.2214	97	12.9264	32.41	92.6	16.8761	30.9399	92.5	16.9659	30.9065	98	12.0287	32.7442	6	no anxiety	3	no anxiety	2	no anxiety	3	no anxiety	5	no anxiety	4	no depression	5	no depression	5	no depression	5	no depression	4	no depression	37	High	35	High	39	High	39	High	38	High
Female	adult	41	40-49	By Pass	115.9	1.69	40.5798	97.5	15.8758	34.1375	91.2	21.3115	31.9317	79.5	31.4064	27.8352	88	24.0725	30.8112	3	no anxiety	1	no anxiety	5	no anxiety	4	no anxiety	7	no anxiety	4	no depression	1	no depression	1	no depression	1	no depression	3	no depression	40	Very High	37	High	38	High	37	High	34	High
Female	adult	41	40-49	Sleeve	96.5	1.6	37.6953	85.6	11.2953	33.4375	79.9	17.2021	31.2109	81.2	15.8549	31.7187	90	6.73575	35.1562	5	no anxiety	4	no anxiety	6	no anxiety	4	no anxiety	7	no anxiety	5	no depression	1	no depression	5	no depression	2	no depression	6	no depression	40	Very High	39	High	38	High	39	High	39	High
Male	adult	49	40-49	Sleeve	121.7	1.74	40.1969	109.9	9.69597	36.2994	97.3	20.0493	32.1377	87.3	28.2662	28.8347	103	15.3657	34.0203	6	no anxiety	4	no anxiety	4	no anxiety	7	no anxiety	7	no anxiety	2	no depression	2	no depression	2	no depression	4	no depression	4	no depression	40	Very High	34	High	38	High	36	High	34	High
Female	childhood	53	50-59	Sleeve	108	1.66	39.1929	95.8	11.2963	34.7656	86.1	20.2778	31.2455	79.4	26.4815	28.8141	87	19.4444	31.5721	8	doubtful	5	no anxiety	4	no anxiety	3	no anxiety	2	no anxiety	2	no depression	1	no depression	2	no depression	1	no depression	3	no depression	36	High	40	Very High	38	High	39	High	38	High
Female	childhood	52	50-59	Sleeve	124	1.73	41.4314	103.7	16.371	34.6487	84.2	32.0968	28.1332	76.7	38.1452	25.6273	97	21.7742	32.41	12	anxiety	8	doubtful	6	no anxiety	4	no anxiety	14	anxiety	4	no depression	0	no depression	0	no depression	0	no depression	5	no depression	30	Low	39	High	39	High	40	Very High	35	High
Female	childhood	46	40-49	Sleeve	129.4	1.66	46.9589	115.7	10.5873	41.9872	98.1	24.1886	35.6002	96.3	25.5796	34.947	125	3.40031	45.3622	6	no anxiety	3	no anxiety	3	no anxiety	3	no anxiety	5	no anxiety	2	no depression	1	no depression	1	no depression	1	no depression	1	no depression	36	High	35	High	36	High	40	Very High	36	High
Female	adult	53	50-59	By Pass	112.2	1.61	43.2854	100	10.8734	38.5788	77	31.3725	29.7056	64.2	42.7807	24.7676	65	42.0677	25.0762	4	no anxiety	3	no anxiety	2	no anxiety	3	no anxiety	5	no anxiety	9	doubtful	4	no depression	1	no depression	0	no depression	5	no depression	37	High	40	Very High	40	Very High	40	Very High	37	High
Female	childhood	33	30-39	Sleeve	123.2	1.63	46.3698	108.5	11.9318	40.8371	92	25.3247	34.6268	88.9	27.8409	33.46	106	13.961	39.8961	4	no anxiety	3	no anxiety	4	no anxiety	4	no anxiety	7	no anxiety	1	no depression	2	no depression	4	no depression	2	no depression	2	no depression	35	High	33	Normal	31	Normal	36	High	31	Normal
Male	adult	57	50-59	By Pass	142.5	1.76	46.0034	126.8	11.0175	40.9349	117.6	17.4737	37.9649	114.2	19.8596	36.8673	114	20	36.8027	9	doubtful	4	no anxiety	10	douteux	8	doubtful	6	no anxiety	7	no depression	7	no depression	4	no depression	6	no depression	7	no depression	31	Normal	36	High	28	Low	32	Normal	33	Normal
Female	adult	55	50-59	By Pass	106.1	1.61	40.9321	102.4	3.48728	39.5046	81	23.6569	31.2488	75.5	28.8407	29.127	84	20.8294	32.4062	7	no anxiety	0	no anxiety	0	no anxiety	0	no anxiety	2	no anxiety	9	doubtful	1	no depression	0	no depression	0	no depression	1	no depression	32	Normal	36	High	35	High	32	Normal	31	Normal
Female	adult	38	30-39	By Pass	126	1.74	41.6171	95.6	24.127	31.5762	88.2	30	29.132	82.2	34.7619	27.1502	109	13.4921	36.0021	9	doubtful	10	doubtful	10	douteux	6	no anxiety	10	doubtful	2	no depression	1	no depression	3	no depression	3	no depression	5	no depression	30	Low	34	High	31	Normal	31	Normal	32	Normal
Female	childhood	53	50-59	Sleeve	197	1.58	78.9136	174.4	11.4721	69.8606	161.3	18.1218	64.613	145.5	26.1421	58.2839	185	6.09137	74.1067	10	doubtful	7	no anxiety	6	no anxiety	9	doubtful	5	no anxiety	10	doubtful	6	no depression	9	doubtful	6	no depression	11	depression	21	Very Low	27	Low	28	Low	26	Low	22	Very Low
Female	adult	46	40-49	Sleeve	127.7	1.7	44.1869	115.1	9.86688	39.827	94.3	26.1551	32.6298	91.3	28.5043	31.5917	110	13.8606	38.0623	8	doubtful	8	doubtful	10	douteux	4	no anxiety	5	no anxiety	11	depression	4	no depression	7	no depression	5	no depression	8	doubtful	36	High	32	Normal	31	Normal	29	Low	40	Very High
Female	childhood	43	40-49	By Pass	129	1.54	54.3937	117	9.30233	49.3338	108.2	16.124	45.6232	103.9	19.4574	43.8101	113	12.4031	47.6472	2	no anxiety	4	no anxiety	3	no anxiety	3	no anxiety	4	no anxiety	3	no depression	2	no depression	1	no depression	2	no depression	1	no depression	40	Very High	40	Very High	40	Very High	39	High	40	Very High
Female	childhood	62	60-69	By Pass	121.6	1.7	42.0761	111.4	8.38816	38.5467	96.8	20.3947	33.4948	91.5	24.7533	31.6609	100	17.7632	34.6021	6	no anxiety	6	no anxiety	2	no anxiety	7	no anxiety	8	doubtful	1	no depression	1	no depression	0	no depression	0	no depression	4	no depression	36	High	40	Very High	40	Very High	40	Very High	40	Very High
Male	adult	45	40-49	Sleeve	111.1	1.81	33.9123	100.2	9.81098	30.5851	85.1	23.4023	25.976	84.8	23.6724	25.8844	95	14.4914	28.9979	4	no anxiety	2	no anxiety	2	no anxiety	3	no anxiety	4	no anxiety	2	no depression	1	no depression	0	no depression	0	no depression	1	no depression	34	High	40	Very High	40	Very High	40	Very High	40	Very High
Female	adult	43	40-49	Sleeve	100.7	1.59	39.8323	84.9	15.6902	33.5825	71.6	28.8977	28.3217	67.6	32.8699	26.7394	76.1	24.429	30.1017	3	no anxiety	3	no anxiety	3	no anxiety	2	no anxiety	2	no anxiety	1	no depression	1	no depression	1	no depression	0	no depression	0	no depression	40	Very High	40	Very High	40	Very High	40	Very High	40	Very High
Female	adult	50	50-59	Sleeve	104.4	1.68	37.7163	95.7	8.33333	33.9073	84.4	19.1571	29.9036	76.8	26.4368	27.2109	102	2.29885	36.1395	13	anxiety	12	anxiety	13	anxiety	11	anxiety			9	doubtful	15	depression	16	depression	8	doubtful			37	High	31	Normal	24	Low	30	Low
Male	adult	35	30-39	By Pass	146.7	1.85	37.7163	116.9	20.3136	34.1563	101.4	30.8793	29.6275	88	40.0136	25.7122	89	39.332	26.0044	6	no anxiety	7	no anxiety	10	douteux	9	doubtful			8	doubtful	9	doubtful	7	no depression	8	doubtful			29	Low	28	Low	36	High	36	High
Female	childhood	33	30-39	By Pass	158	1.69	55.3202	145	8.22785	50.7685	117.7	25.5063	41.21	102.6	35.0633	35.9231	107	32.2785	37.4637	3	no anxiety	5	no anxiety	3	no anxiety	4	no anxiety	4	no anxiety	2	no depression	5	no depression	5	no depression	1	no depression	3	no depression	31	Normal	30	Low	34	High	38	High
Female	adult	39	30-39	Sleeve	125.5	1.7	37.7163	99.8	20.4781	34.5329	83.5	33.4661	28.8927	80	36.255	27.6817	78	37.8486	26.9896	16	anxiety	6	no anxiety	12	anxiety	6	no anxiety			8	doubtful	4	no depression	3	no depression	3	no depression			26	Low	37	High	35	High	39	High
Female	childhood	23	20-29	Sleeve	128.6	1.69	37.7163	109.9	14.5412	38.479	101.4	21.1509	35.503	94.4	26.5941	33.0521				6	no anxiety	8	doubtful	9	douteux	7	no anxiety			1	no depression	2	no depression	3	no depression	1	no depression			28	Low	37	High	39	High	36	High
Female	childhood	35	30-39	By Pass	128.6	1.68	37.7163	117.8	8.39813	41.7375	92.8	27.8383	32.8798	74	42.4572	26.2188				5	no anxiety	3	no anxiety	5	no anxiety	3	no anxiety			5	no depression	5	no depression	1	no depression	0	no depression			34	High	34	High	36	High	38	High
Male	adult	59	50-59	Sleeve	146.8	1.75	37.7163	129.4	11.8529	42.2531	112.6	23.297	36.7673	107.1	27.0436	34.9714				4	no anxiety	4	no anxiety	6	no anxiety	9	doubtful			4	no depression	1	no depression	5	no depression	2	no depression			39	High	36	High	36	High	35	High
Male	childhood	33	30-39	Sleeve	116.8	1.76	37.7163	111.2	4.79452	35.8988	93.8	19.6918	30.2815	86.4	26.0274	27.8926	85	27.226	27.4406	6	no anxiety	6	no anxiety	5	no anxiety	6	no anxiety			2	no depression	1	no depression	3	no depression	3	no depression			37	High	39	High	36	High	38	High
Female	adult	56	50-59	By Pass	121.8	1.65	37.7163	111.2	8.70279	40.8448	97.6	19.8686	35.8494	89.9	26.1905	33.0211				11	anxiety	10	doubtful	10	douteux	11	anxiety			5	no depression	4	no depression	3	no depression	6	no depression			30	Low	32	Normal	34	High	35	High
Female	childhood	37	30-39	Sleeve	134.9	1.72	37.7163	130.5	3.26168	44.1117	111.9	17.0497	37.8245	110.9	17.791	37.4865				11	anxiety	9	doubtful	6	no anxiety	3	no anxiety			12	depression	6	no depression	9	depression	3	no depression			31	Normal	32	Normal	34	High	37	High
Female	adult	46	40-49	Sleeve	126	1.76	37.7163	109.9	12.7778	35.4791	100.6	20.1587	32.4768	99.9	20.7143	32.2508				9	doubtful	7	no anxiety	13	anxiety	20	anxiety			14	depression	1	no depression	7	no depression	11	depression			33	Normal	40	Very High	36	High	34	High
Male	childhood	45	40-49	By Pass	136.9	1.75	37.7163	123.6	9.71512	40.3592	111.2	18.7728	36.3102	106.2	22.4251	34.6776				10	doubtful	10	doubtful	5	no anxiety	7	no anxiety			6	no depression	3	no depression	2	no depression	1	no depression			27	Low	36	High	33	Normal	36	High
Female	childhood	53	50-59	By Pass	121.6	1.66	37.7163	119.2	1.97368	43.2574	116.4	4.27632	42.2413	117.2	3.61842	42.5316				5	no anxiety	4	no anxiety	7	no anxiety	7	no anxiety			1	no depression	1	no depression	3	no depression	3	no depression			37	High	33	Normal	31	Normal	37	High
Female	childhood	32	30-39	By Pass	124	1.71	37.7163	117.7	5.08065	40.2517	90	27.4194	30.7787	81.1	34.5968	27.735	82	33.871	28.0428	6	no anxiety	4	no anxiety	3	no anxiety	2	no anxiety			3	no depression	0	no depression	0	no depression	0	no depression			36	High	37	High	40	Very High	38	High
Female	childhood	38	30-39	By Pass	150.8	1.68	37.7163	137.1	9.08488	48.5757	112.2	25.5968	39.7534	92.3	38.7931	32.7027	94	37.6658	33.305	14	anxiety	10	doubtful	9	douteux	10	doubtful			13	depression	9	doubtful	6	no depression	4	no depression			29	Low	28	Low	28	Low	31	Normal
Female	adult	46	40-49	Sleeve	110.8	1.69	37.7163	101.1	8.75451	35.3979	83.5	24.639	29.2357	84.4	23.8267	29.5508	87	21.4801	30.4611	8	doubtful	7	no anxiety	6	no anxiety	9	doubtful			9	doubtful	7	no depression	8	doubtful	7	no depression			25	Low	31	Normal	30	Low	31	Normal
Male	childhood	20	20-29	By Pass	172	1.83	37.7163	152.2	11.5116	45.4478	124.6	27.5581	37.2062	121.4	29.4186	36.2507				7	no anxiety	12	anxiety	10	douteux	10	doubtful			8	doubtful	9	doubtful	11	depression	9	doubtful			19	Very Low	21	Very Low	19	Very Low	22	Very Low
Female	adult	35	30-39	Sleeve	95.8	1.62	37.7163	86.5	9.70772	32.9599	74.7	22.0251	28.4636	71.8	25.0522	27.3586				9	doubtful	8	doubtful	12	anxiety	9	doubtful			6	no depression	6	no depression	4	no depression	5	no depression			26	Low	31	Normal	38	High	40	Very High
Male	adult	54	50-59	Sleeve	156.9	1.91	37.7163	145.5	7.26577	39.8838	121	22.8808	33.168	117.7	24.9841	32.2634				3	no anxiety	3	no anxiety	3	no anxiety	2	no anxiety			5	no depression	1	no depression	2	no depression	0	no depression			40	Very High	40	Very High	40	Very High	40	Very High
Female	childhood	51	50-59	By Pass	122	1.53	52.1167	118.9	2.54098	50.7924	104.3	14.5082	44.5555	97.4	20.1639	41.6079	100	18.0328	42.7186	8	doubtful	10	doubtful	9	douteux	13	anxiety	11	anxiety	3	no depression	1	no depression	0	no depression	3	no depression	0	no depression	28	Low	26	Low	29	Low	28	Low	27	Low
Female	childhood	49	40-49	By Pass	130.8	1.67	46.9002	117	10.5505	41.952	106.2	18.8073	38.0795	108.8	16.8196	39.0118	113.5	13.2263	40.697	10	doubtful	7	no anxiety	6	no anxiety	7	no anxiety	10	doubtful	4	no depression	3	no depression	5	no depression	3	no depression	4	no depression	25	Low	26	Low	24	Low	25	Low	28	Low
Male	childhood	49	40-49	By Pass	109	1.7	37.7163	96.6	11.3761	33.4256	77.2	29.1743	26.7128	77.5	28.8991	26.8166	116.6	-6.97248	40.346	5	no anxiety	2	no anxiety	5	no anxiety	2	no anxiety	3	no anxiety	1	no depression	0	no depression	2	no depression	1	no depression	6	no depression	34	High	35	High	35	High	38	High	29	Low
Male	childhood	58	50-59	Sleeve	186.5	1.72	63.0408	167.5	10.1877	56.6184	137.7	26.1662	46.5454	131.7	29.3834	44.5173	140.5	24.6649	47.4919	4	no anxiety	3	no anxiety	11	anxiety	7	no anxiety	7	no anxiety	3	no depression	13	depression	11	depression	10	doubtful	7	no depression	33	Normal	36	High	28	Low	24	Very Low	27	Low
Female	childhood	38	30-39	By Pass	131	1.65	48.1175	119.9	8.47328	44.0404	92.1	29.6947	33.8292	81.9	37.4809	30.0826	88	32.8244	32.3232	11	anxiety	12	anxiety	8	doubtful	6	no anxiety	9	doubtful	4	no depression	3	no depression	2	no depression	4	no depression	1	no depression	30	Low	33	Normal	27	Low	38	High	36	High
Female	childhood	40	40-49	Sleeve	96.7	1.55	40.2497	86.4	10.6515	35.9625	66	31.7477	27.4714	56.4	41.6753	23.4755	73	24.5088	30.385	5	no anxiety	4	no anxiety	1	no anxiety	3	no anxiety	4	no anxiety	4	no depression	2	no depression	3	no depression	3	no depression	0	no depression	25	Low	28	Low	35	High	37	High	35	High
Female	adult	49	40-49	By Pass	108	1.65	39.6694	88.1	18.4259	32.36	73.9	31.5741	27.1442	70.4	34.8148	25.8586	66.5	38.4259	24.4261	9	doubtful	5	no anxiety	6	no anxiety	6	no anxiety	10	doubtful	4	no depression	2	no depression	1	no depression	2	no depression	3	no depression	34	High	37	High	37	High	35	High	39	High
Female	adult	60	60-69	By Pass	113.9	1.65	41.8365	99.6	12.5549	36.584	85.4	25.0219	31.3682	75.9	33.3626	27.8788	77	32.3968	28.2828	5	no anxiety	7	no anxiety	4	no anxiety	3	no anxiety	6	no anxiety	3	no depression	8	doubtful	6	no depression	4	no depression	5	no depression	34	High	37	High	40	Very High	40	Very High	34	High
Female	childhood	38	30-39	By Pass	114.2	1.61	44.0569	102.9	9.89492	39.6975	82.2	28.021	31.7117	71.8	37.1278	27.6995	84	26.4448	32.4062	15	anxiety	7	no anxiety	10	douteux	6	no anxiety	9	doubtful	2	no depression	5	no depression	4	no depression	1	no depression	0	no depression	31	Normal	32	Normal	30	Low	37	High	33	Normal
Female	adult	58	50-59	By Pass	91.6	1.57	37.1618	80.4	12.2271	32.618	65.1	28.9301	26.4108	64.4	29.6943	26.1268	80	12.6638	32.4557	7	no anxiety	7	no anxiety	7	no anxiety	8	doubtful	6	no anxiety	2	no depression	3	no depression	2	no depression	5	no depression	3	no depression	34	High	34	High	40	Very High	33	Normal	33	Normal
Female	childhood	33	30-39	Sleeve	162.5	1.73	54.2952	151.7	6.64615	50.6866	126	22.4615	42.0996	106.1	34.7077	35.4506	93.5	42.4615	31.2406	17	anxiety	13	anxiety	13	anxiety	15	anxiety	13	anxiety	9	doubtful	6	no depression	4	no depression	16	depression	7	no depression	24	Very Low	30	Low	28	Low	23	Very Low	31	Normal
Male	adult	52	50-59	By Pass	123.8	1.84	36.5666	115.3	6.86591	34.056	94.2	23.9095	27.8237	91.2	26.3328	26.9376	94	24.0711	27.7647	2	no anxiety	3	no anxiety	2	no anxiety	2	no anxiety	4	no anxiety	3	no depression	2	no depression	0	no depression	1	no depression	1	no depression	34	High	39	High	40	Very High	40	Very High	40	Very High
Female	childhood	44	40-49	By Pass	122	1.64	37.7163	107.6	11.8033	40.0059	96.6	20.8197	35.9161	96.7	20.7377	35.9533				9	doubtful	6	no anxiety	14	anxiety	4	no anxiety			4	no depression	3	no depression	7	no depression	2	no depression			35	High	36	High	28	Low	39	High
Female	childhood	56	50-59	Sleeve	107	1.74	37.7163	99	7.47664	32.6992	76.2	28.785	25.1685	75.3	29.6262	24.8712				6	no anxiety	9	doubtful	5	no anxiety	6	no anxiety			6	no depression	8	doubtful	6	no depression	7	no depression			31	Normal	30	Low	33	Normal	36	High
		45.3115			125.557	1.68426	42.3673	112.21	10.622	39.5905	95.7885	23.7282	33.7955	89.6934	28.44	31.6298	95.366	22.821	34.1191	7.42623		6.37705		6.60656		6.22951		6.8		4.96721		3.85246		3.85246		3.62295		3.75		32.4426		34		34.3115		35.1148		34.4615
		9.98088			22.6912	0.0798427	7.92323	20.9687	4.40431	7.34478	18.6647	5.66954	6.68737	18.0026	7.98769	6.37867	21.2755	12.0525	8.22062	3.42276		3.24635		3.62068		3.69862		3.06511		3.16737		3.1981		3.24467		3.32247		2.80796		5.02834		4.40076		4.9482		4.83425		4.64444
[truncated: 139 more columns]
